# Supplementary material for: Tissue expression profiles unveil the gene interaction of hepatopancreas, eyestalk, and ovary in the precocious female Chinese mitten crab, Eriocheir sinensis
Source: BMC Genet. 2019 Jan 25;20:12. doi: 10.1186/s12863-019-0716-1 (PMC6347758; doi:10.1186/s12863-019-0716-1)
Supplement: Supplementary file 2 — Table S2. GO and KEGG enrichment analysis for differential expressed genes in ovary, hepatopancreas and eyestalk tissues. (XLSX 21 kb) [file 12863_2019_716_MOESM2_ESM.xlsx]

## Sheet: GO KEGG
Table S2. GO enrichment analysis for differential expressed genes in ovary, hepatopancreas and eyestalk tissues.
	Category	Term	Count	PValue	Genes
Ovary-Cluster1	GOTERM_BP_DIRECT	GO:0006508~proteolysis	9	0.00600345	Q98943, A2AGA4, P79098, Q6P8X6, Q9VT65, P55112, P15684, Q9JHX4, Q8BG22
	GOTERM_BP_DIRECT	GO:0055085~transmembrane transport	7	0.0166644	P33085, Q6NT16, Q9Z0Z5, Q3KNW5, Q6P2X9, O43826, Q99758
	GOTERM_BP_DIRECT	GO:0006814~sodium ion transport	4	0.0240748	Q5REV9, B4L7U0, Q9Z0Z5, Q3KNW5
	GOTERM_BP_DIRECT	GO:0055114~oxidation-reduction process	9	0.0359071	Q9HB55, P30838, Q92506, P39353, Q8K385, Q8BYK4, Q5TJF5, A0JPQ8, Q4V8T0
	GOTERM_BP_DIRECT	GO:0071404~cellular response to low-density lipoprotein particle stimulus	2	0.0574168	P07228, P40240
	GOTERM_BP_DIRECT	GO:0030913~paranodal junction assembly	2	0.0574168	Q01484, P40240
	GOTERM_BP_DIRECT	GO:0006869~lipid transport	3	0.0601029	Q99087, Q09225, Q99758
	GOTERM_BP_DIRECT	GO:0015758~glucose transport	2	0.068503	O43826, P27674
	GOTERM_BP_DIRECT	GO:0008209~androgen metabolic process	2	0.0794603	Q92506, Q5TJF5
	GOTERM_BP_DIRECT	GO:0006703~estrogen biosynthetic process	2	0.0794603	Q92506, Q5TJF5
	GOTERM_BP_DIRECT	GO:0097105~presynaptic membrane assembly	2	0.0902901	Q94887, P23468
	KEGG_PATHWAY	hsa05204:Chemical carcinogenesis	3	0.00338555	Q9HB55, P30838, P50226
	KEGG_PATHWAY	mmu04972:Pancreatic secretion	3	0.00570806	Q64285, Q6P8U6, Q8BG22
	KEGG_PATHWAY	cfa00140:Steroid hormone biosynthesis	2	0.0388809	Q6K1J1, Q5TJF5
Ovary-Cluster2	GOTERM_BP_DIRECT	GO:0001523~retinoid metabolic process	4	0.0034733	Q8TC12, Q9I993, Q07954, P98164
	GOTERM_BP_DIRECT	GO:0007298~border follicle cell migration	6	0.00584978	Q99323, P27619, Q9V3A4, Q01842, P17789, P42282
	GOTERM_BP_DIRECT	GO:0006572~tyrosine catabolic process	3	0.00993527	Q58CZ9, Q9VKJ0, P32755
	GOTERM_BP_DIRECT	GO:0006898~receptor-mediated endocytosis	7	0.012047	Q07954, P98164, P98156, P27619, P98158, Q9NZR2, P90850
	GOTERM_BP_DIRECT	GO:0032496~response to lipopolysaccharide	5	0.0138255	P05153, P09242, Q6V9X0, Q16822, Q96RT1
	GOTERM_BP_DIRECT	GO:1901642~nucleoside transmembrane transport	3	0.0145839	Q14542, Q99808, Q9BZD2
	GOTERM_BP_DIRECT	GO:0010951~negative regulation of endopeptidase activity	4	0.0166293	P14046, P98158, Q63416, A8K2U0
	GOTERM_BP_DIRECT	GO:0006559~L-phenylalanine catabolic process	3	0.0199817	Q58CZ9, Q9VKJ0, P32755
	GOTERM_BP_DIRECT	GO:0070507~regulation of microtubule cytoskeleton organization	3	0.0199817	Q63312, Q6PDH0, Q16Y34
	GOTERM_BP_DIRECT	GO:0007422~peripheral nervous system development	5	0.0237939	P18491, Q04886, Q9VTG7, P20350, P17789, P42282
	GOTERM_BP_DIRECT	GO:0008202~steroid metabolic process	4	0.0259518	P98156, P17988, Q8JG30, O88307
	GOTERM_BP_DIRECT	GO:0042953~lipoprotein transport	3	0.0260751	Q07954, P98164, P98158
	GOTERM_BP_DIRECT	GO:0048149~behavioral response to ethanol	4	0.0295654	P42519, Q9P2D8, P20350, Q9VEN1
	GOTERM_BP_DIRECT	GO:0015771~trehalose transport	3	0.0328134	B4P624, B0WC46, A9ZSY2
	GOTERM_BP_DIRECT	GO:0071407~cellular response to organic cyclic compound	4	0.0334303	P09242, O35819, P17491, P46414
	GOTERM_BP_DIRECT	GO:0071356~cellular response to tumor necrosis factor	4	0.0334303	P05153, Q16822, Q96RT1, Q99P99
	GOTERM_BP_DIRECT	GO:0030178~negative regulation of Wnt signaling pathway	4	0.0375443	Q07954, Q0IJ35, Q01842, Q9VEX0
	GOTERM_BP_DIRECT	GO:0045467~R7 cell development	3	0.0401484	P42519, Q01842, P17789, P42282
	GOTERM_BP_DIRECT	GO:0008063~Toll signaling pathway	3	0.0401484	P48607, P13582, Q86BJ3
	GOTERM_BP_DIRECT	GO:0006508~proteolysis	14	0.0423034	Q69Z28, Q95334, P13582, Q9ER10, Q9UQC9, P0CT39, P90850, A2AGA4, Q9Y2G1, P10605, O00602, O35674, Q7LHG5, P0CT40
	GOTERM_BP_DIRECT	GO:0007275~multicellular organism development	15	0.0424102	Q2EY15, Q12952, P15857, P0CY46, Q8TB22, Q99MQ1, P53407, P57682, A8WGB1, O95677, O88307, Q6T393, P34714, Q8TDW7, O43610
	GOTERM_BP_DIRECT	GO:0007155~cell adhesion	10	0.0439041	P70617, Q8BLQ9, P35859, Q0KHT7, Q9UQC9, Q96RT1, P11584, P70389, P90850, Q61879
	GOTERM_BP_DIRECT	GO:0032526~response to retinoic acid	3	0.0480344	Q9I993, P98158, P09131
	GOTERM_BP_DIRECT	GO:0030239~myofibril assembly	3	0.0480344	Q99323, A1ZA47, Q61879
	GOTERM_BP_DIRECT	GO:0030166~proteoglycan biosynthetic process	3	0.0480344	Q12952, Q9VTG7, Q8N6G5
	GOTERM_BP_DIRECT	GO:0006897~endocytosis	7	0.0483061	P98164, P98156, Q3TZZ7, P27619, E9Q634, O88307, Q01842
	KEGG_PATHWAY	mmu05202:Transcriptional misregulation in cancer	3	0.0382931	Q64092, P46414, P26323
	KEGG_PATHWAY	hsa04152:AMPK signaling pathway	3	0.0599219	P08069, Q16822, O00767
Ovary-Cluster3	GOTERM_BP_DIRECT	GO:0046328~regulation of JNK cascade	3	0.0123456	Q9WTR8, O60346, Q9JK71
	GOTERM_BP_DIRECT	GO:0055114~oxidation-reduction process	12	0.0128736	P17276, Q71R50, Q78JT3, Q15392, A3KCL7, Q9CXI3, A0JPQ8, Q3UQ28, P00371, P51650, Q9DBT9, Q96IR7
	GOTERM_BP_DIRECT	GO:0008104~protein localization	4	0.0231005	P19334, P29617, Q15392, P46150
	GOTERM_BP_DIRECT	GO:0046154~rhodopsin metabolic process	2	0.0312802	P19334, Q09103
	GOTERM_BP_DIRECT	GO:0002667~regulation of T cell anergy	2	0.0312802	Q9WTR8, O60346
	GOTERM_BP_DIRECT	GO:0007165~signal transduction	9	0.0383947	Q15262, O43182, O54799, Q7TSH3, G5E8K5, O15118, Q9Y2W7, Q9JK71, Q9UIQ6
	GOTERM_BP_DIRECT	GO:0071805~potassium ion transmembrane transport	3	0.0425629	Q8AYS8, Q14028, Q9Y2W7
	GOTERM_BP_DIRECT	GO:0007608~sensory perception of smell	3	0.0425629	P19334, Q09103, Q14028
	GOTERM_BP_DIRECT	GO:0046416~D-amino acid metabolic process	2	0.0465546	A3KCL7, P00371
	GOTERM_BP_DIRECT	GO:0006428~isoleucyl-tRNA aminoacylation	2	0.0465546	P41252, Q8BU30
	KEGG_PATHWAY	ssc04146:Peroxisome	2	0.0590619	A3KCL7, P00371
Hepatopancreas-Cluster1	GOTERM_BP_DIRECT	GO:0055085~transmembrane transport	11	0.000194725	Q9V7S5, Q14973, Q6UXD7, Q9VCA2, Q9NSD5, Q96J65, Q8MKK4, D3Z5L6, Q8N695, Q9NRA2, Q99758
	GOTERM_BP_DIRECT	GO:0055114~oxidation-reduction process	13	0.00225869	P35520, Q8N3Y7, A5GFY8, Q922Z0, Q00796, Q9V3A6, Q64459, Q8N2H3, Q02338, Q9QZU7, O75936, P42898, Q3ZBY7
	GOTERM_BP_DIRECT	GO:0009268~response to pH	3	0.0054202	P17439, P50428, P15289
	GOTERM_BP_DIRECT	GO:0046513~ceramide biosynthetic process	3	0.00690371	P17439, Q3ZBY7, Q04519
	GOTERM_BP_DIRECT	GO:0007339~binding of sperm to zona pellucida	3	0.0103515	P50428, Q08DD1, P15289
	GOTERM_BP_DIRECT	GO:0035307~positive regulation of protein dephosphorylation	3	0.0103515	P17439, Q92797, Q04519
	GOTERM_BP_DIRECT	GO:0043627~response to estrogen	3	0.0166535	P17439, P50428, P15289
	GOTERM_BP_DIRECT	GO:0005975~carbohydrate metabolic process	6	0.0173516	Q5XIL5, P17439, Q23835, G5ECR8, P07686, P05091
	GOTERM_BP_DIRECT	GO:0006869~lipid transport	4	0.0403062	Q9V7S5, Q14973, B4MEG2, Q8N695
	GOTERM_BP_DIRECT	GO:0006565~L-serine catabolic process	2	0.04253	P35520, P35623
	GOTERM_BP_DIRECT	GO:0042493~response to drug	5	0.0475341	Q8SPI0, P42898, Q00796, Q04519, Q99758
	KEGG_PATHWAY	mmu00600:Sphingolipid metabolism	3	0.00826492	P17439, P50428, Q04519
Hepatopancreas-Cluster2	GOTERM_BP_DIRECT	GO:0008152~metabolic process	18	5.26102e-07	Q6DG38, Q54P77, Q8R0Y6, Q6MG77, P19488, Q94529, Q08DD1, Q05820, P08010, Q55EX9, P15289, O77932, Q5R646, Q5HZT0, Q571E4, Q14DH7, Q16880, Q9CZR2
	GOTERM_BP_DIRECT	GO:0016042~lipid catabolic process	10	1.16514e-06	Q8BLJ3, P54318, P30122, Q64285, Q8VD66, P80035, P38571, O46108, Q90678, Q6P8U6
	GOTERM_BP_DIRECT	GO:0055114~oxidation-reduction process	19	0.000459708	Q9VA27, Q3ZBV9, P08761, Q64442, Q8R0Y6, P00432, P10620, Q99LB7, P49096, P30838, Q71R50, Q9Y2S2, P15650, Q6MGB5, Q9QZU7, Q8BYK4, Q9V5L3, Q9VGH1, P16163
	GOTERM_BP_DIRECT	GO:0090305~nucleic acid phosphodiester bond hydrolysis	6	0.00114544	P22413, Q96MB7, P15396, Q5HZT0, Q6MG77, O77932
	GOTERM_BP_DIRECT	GO:0009258~10-formyltetrahydrofolate catabolic process	3	0.00156614	Q6GNL7, Q63ZT8, Q8R0Y6
	GOTERM_BP_DIRECT	GO:0006805~xenobiotic metabolic process	4	0.00228215	P30838, Q8JG30, P10620, P08010
	GOTERM_BP_DIRECT	GO:0050779~RNA destabilization	3	0.00308471	Q5HZT0, Q6MG77, O77932
	GOTERM_BP_DIRECT	GO:0015804~neutral amino acid transport	3	0.0103138	Q7YQK4, B4L7U0, Q9N1Q4
	GOTERM_BP_DIRECT	GO:0009058~biosynthetic process	4	0.0134898	Q6GNL7, Q2HJF4, Q63ZT8, Q8R0Y6
	GOTERM_BP_DIRECT	GO:0006629~lipid metabolic process	8	0.0199334	Q8BLJ3, Q6DG38, P30122, Q64285, Q8VD66, P38571, O46108, Q6P8U6
	GOTERM_BP_DIRECT	GO:0006749~glutathione metabolic process	4	0.021297	P10620, P08010, O95571, Q5R9C5
	GOTERM_BP_DIRECT	GO:0071028~nuclear mRNA surveillance	3	0.0254244	Q5HZT0, Q6MG77, O77932
	GOTERM_BP_DIRECT	GO:1900026~positive regulation of substrate adhesion-dependent cell spreading	3	0.0300529	Q92766, Q8BTM8, Q3UH06
	GOTERM_BP_DIRECT	GO:1903691~positive regulation of wound healing, spreading of epidermal cells	2	0.0456535	Q92766, Q3UH06
	GOTERM_BP_DIRECT	GO:0033601~positive regulation of mammary gland epithelial cell proliferation	2	0.0456535	Q92766, Q3UH06
	GOTERM_BP_DIRECT	GO:0006898~receptor-mediated endocytosis	5	0.0467948	P22413, Q61830, P15396, Q9TU53, O76840
	GOTERM_BP_DIRECT	GO:0055085~transmembrane transport	9	0.0491764	Q6NT16, O15440, O88563, O15438, Q9U539, Q96JT2, O43808, O43826, Q8CFJ7
	KEGG_PATHWAY	mmu04975:Fat digestion and absorption	3	0.0138405	Q9Z2A7, Q64285, Q6P8U6
	KEGG_PATHWAY	rno01100:Metabolic pathways	7	0.0240783	P54318, P19488, Q6MGB5, P15650, Q63150, Q4KMC4, Q63108
	KEGG_PATHWAY	mmu04972:Pancreatic secretion	3	0.0312117	Q64285, Q6Q473, Q6P8U6
	KEGG_PATHWAY	mmu00561:Glycerolipid metabolism	3	0.0312117	Q9Z2A7, Q64285, Q6P8U6
	KEGG_PATHWAY	mmu01100:Metabolic pathways	11	0.0375425	Q921V5, Q64442, Q9Z2A7, Q571E4, Q80WP8, Q64285, Q14DH7, Q8R059, Q8BYK4, Q99LB7, Q6P8U6
Eye-Cluster1	GOTERM_BP_DIRECT	GO:0055085~transmembrane transport	7	0.00994362	Q19529, Q5F4B8, Q9VCA2, Q9U539, D3Z5L6, Q9NRA2, Q3ZMH1
	GOTERM_BP_DIRECT	GO:0007218~neuropeptide signaling pathway	3	0.0125	P17668,P86442,Q23757,P10776,P14944
	GOTERM_BP_DIRECT	GO:0006811~ion transport	5	0.0168516	Q9VCA2, Q9U539, Q3USY0, Q9NRA2, Q3ZMH1
	GOTERM_BP_DIRECT	GO:0055114~oxidation-reduction process	9	0.0198249	Q58DT4, P30838, Q95078, Q99536, P15101, Q80TB8, Q642M9, Q9V3A6, O00767
	GOTERM_BP_DIRECT	GO:0042596~fear response	2	0.0209087	P15101, Q00960
	GOTERM_BP_DIRECT	GO:0000226~microtubule cytoskeleton organization	3	0.0345416	Q96SN8, Q9QX47, Q9W596
	GOTERM_BP_DIRECT	GO:0033555~multicellular organismal response to stress	2	0.0413859	Q14831, Q00960
	GOTERM_BP_DIRECT	GO:0034220~ion transmembrane transport	3	0.0518829	Q00960, O75311, Q9UQC9
	GOTERM_BP_DIRECT	GO:0001963~synaptic transmission, dopaminergic	2	0.0614403	Q60571, Q96D21
	GOTERM_BP_DIRECT	GO:0040011~locomotion	3	0.0657873	Q23551, Q9I7U4, O01761
	GOTERM_BP_DIRECT	GO:0015695~organic cation transport	2	0.0810805	Q9VCA2, Q9U539
	GOTERM_BP_DIRECT	GO:0001975~response to amphetamine	2	0.090748	P15101, Q00960
	GOTERM_BP_DIRECT	GO:0009755~hormone-mediated signaling pathway	2	0.090748	Q60571, Q86YW7
	KEGG_PATHWAY	dme04141:Protein processing in endoplasmic reticulum	3	0.0116998	P29844, P54399, Q9V3A6
Eye-Cluster2	GOTERM_BP_DIRECT	GO:0007155~cell adhesion	18	4.98143e-06	Q15262, O93574, Q9GLX9, P0C6B8, O60285, P11584, Q28062, Q13443, Q61824, Q9R044, A2AVA0, P98092, O01367, Q15063, P35859, Q0KHT7, Q61879, O54890
	GOTERM_BP_DIRECT	GO:0000272~polysaccharide catabolic process	4	0.000352093	P49010, Q13231, Q9W092, Q9W5U2
	GOTERM_BP_DIRECT	GO:0055114~oxidation-reduction process	24	0.000494434	Q9VEG6, Q9VA27, O43396, P17276, Q8K385, Q78JT3, Q96IV6, Q9JHI8, Q19673, Q8MSU3, Q9CXR1, Q02337, Q9JJS6, Q6NWZ9, Q66I21, Q8NBN7, Q9QZU7, Q9VKJ0, O75936, Q96PH1, Q6JHU8, Q3UQ28, Q4V8T0, P32755
	GOTERM_BP_DIRECT	GO:0006559~L-phenylalanine catabolic process	4	0.00117221	P17276, Q58CZ9, Q9VKJ0, P32755
	GOTERM_BP_DIRECT	GO:0006032~chitin catabolic process	4	0.00117221	P49010, Q13231, Q9W092, Q9W5U2
	GOTERM_BP_DIRECT	GO:0007605~sensory perception of sound	8	0.00199196	Q28619, P19334, P20909, B1AK53, P48608, P48987, Q8NEV4, Q9BZE3
	GOTERM_BP_DIRECT	GO:0001523~retinoid metabolic process	4	0.00372967	Q9JJS6, P98164, P98160, P35951
	GOTERM_BP_DIRECT	GO:0040018~positive regulation of multicellular organism growth	5	0.00889212	Q23551, Q04833, Q02330, P34714, Q0KHT7
	GOTERM_BP_DIRECT	GO:0000281~mitotic cytokinesis	6	0.0101804	P40818, P10984, Q01082, P48608, Q62261, Q61879
	GOTERM_BP_DIRECT	GO:0040011~locomotion	6	0.0101804	P05661, P10984, Q23551, Q21735, Q04833, Q9ET77
	GOTERM_BP_DIRECT	GO:0042632~cholesterol homeostasis	5	0.0102384	Q9H222, Q9H221, O15118, P56941, P35951
	GOTERM_BP_DIRECT	GO:0070588~calcium ion transmembrane transport	5	0.0102384	P70549, P19334, P54281, Q24498, Q9W0Y6
	GOTERM_BP_DIRECT	GO:0015918~sterol transport	3	0.0104304	Q9H222, Q9H221, Q04833
	GOTERM_BP_DIRECT	GO:0048803~imaginal disc-derived male genitalia morphogenesis	3	0.0104304	Q23978, Q23979, P11584
	GOTERM_BP_DIRECT	GO:0045214~sarcomere organization	5	0.0117099	P05661, P82147, O01367, Q24400, P11584
	GOTERM_BP_DIRECT	GO:0014911~positive regulation of smooth muscle cell migration	3	0.0153022	Q15063, Q9JHI8, O54890
	GOTERM_BP_DIRECT	GO:0019563~glycerol catabolic process	3	0.0153022	P05153, P54714, Q90XG0
	GOTERM_BP_DIRECT	GO:0006094~gluconeogenesis	4	0.0177799	P05153, P54714, Q16822, Q90XG0
	GOTERM_BP_DIRECT	GO:0005975~carbohydrate metabolic process	9	0.0240428	P49010, Q91W89, Q76EC5, Q13231, Q4KMC4, Q9QUP4, Q9W092, O94808, Q9W5U2
	GOTERM_BP_DIRECT	GO:0046718~viral entry into host cell	4	0.0241249	P26008, O15118, P56941, O54890
	GOTERM_BP_DIRECT	GO:0015771~trehalose transport	3	0.0343727	B0WC46, B4HNS0, Q8MKK4
	GOTERM_BP_DIRECT	GO:0009058~biosynthetic process	4	0.0356359	Q6GNL7, Q6GMK8, Q58CZ9, Q6GM82
	GOTERM_BP_DIRECT	GO:0008104~protein localization	5	0.0402509	P19334, P10676, P48608, P10040, Q9VEN1
	GOTERM_BP_DIRECT	GO:0045198~establishment of epithelial cell apical/basal polarity	3	0.0420334	Q28619, P10040, P26042
	GOTERM_BP_DIRECT	GO:0007041~lysosomal transport	3	0.0420334	Q68CP4, O15118, P56941
	GOTERM_BP_DIRECT	GO:0030198~extracellular matrix organization	5	0.0470846	P14543, Q868Z9, Q15063, Q3UQ28, P98160
	KEGG_PATHWAY	hsa00520:Amino sugar and nucleotide sugar metabolism	3	0.0527981	Q13231, O94808, Q8N0W3
