# Supplementary material for: Tissue expression profiles unveil the gene interaction of hepatopancreas, eyestalk, and ovary in the precocious female Chinese mitten crab, Eriocheir sinensis
Source: BMC Genet. 2019 Jan 25;20:12. doi: 10.1186/s12863-019-0716-1 (PMC6347758; doi:10.1186/s12863-019-0716-1)
Supplement: Supplementary file 3 — Table S3. DEGs between sexually mature precocious and normal sexually mature E. sinensis. (XLSX 12 kb) [file 12863_2019_716_MOESM3_ESM.xlsx]

## Sheet: Sheet2
Table S3. DEGs between sexual mature precocious and normal sex mature E.sinensis
	Gene id	log2FoldChange	pvalue	NM1	NM2	NM3	PM1	PM2	PM3	Annotation	Gene symbol	GO annotation
Ovary	Crab-6145	2.42307	1.07323e-07	1.273	4.038	1.934	16.857	7.687	14.351	sp|P10776|NPAB_LOCMI	NPAB	GO:0005179,GO:0007218
	Crab-TR16506|c0_g1	3.45607	1.01726e-07	2.492	0.689	3.001	42.553	12.752	11.561	sp|O46108|LIP3_DROME	LIP3	GO:0016788,GO:0016787,GO:0008152,GO:0004806
Hepatopancreas	Crab-64577	2.96802	1.86674e-08	188.858	106.319	64.058	515.904	899.243	1181.13	sp|Q7Z5L0|VMO1_HUMAN	VMO1	GO:0030704
	Crab-TR13845|c0_g5	2.72814	5.56291e-06	32.411	41.247	39.925	229.872	78.231	346.239	sp|P41366|VMO1_CHICK	VMO1	GO:0030704
	Crab-11065	3.37336	8.5355e-08	139.936	153.059	105.673	423.002	856.156	2311.84	sp|Q6RG02|VIT_FENME	VG	GO:0006869,GO:0005319
	Crab-24539	2.41694	1.93722e-06	4.082	3.066	3.078	10.29	30.182	9.741	sp|Q14973|NTCP_HUMAN	SLC10A1	GO:0006820,GO:0046942,GO:0015849,GO:0006814,GO:0008508,GO:0006869,GO:0015711,GO:0035725,GO:0055085,GO:0015721,GO:0034220,GO:0015718
	Crab-48022	3.70295	2.99875e-06	0.073	0.312	0.281	0.891	4.59	2.57	sp|Q9U943|APLP_LOCMI	Apolipophorin	GO:0006869,GO:0005319
	Crab-72827	2.14916	1.0217e-09	45.096	47.385	59.107	161.969	203.483	235.004	sp|Q28727|NTCP2_RABIT	SLC10A2	GO:0046942,GO:0015849,GO:0006814,GO:0008508,GO:0006869,GO:0015711,GO:0006811,GO:0015293,GO:0006810,GO:0035725,GO:0055085,GO:0015721,GO:0034220,GO:0015718
	Crab-31860	2.9774	1.83146e-08	16.046	14.253	16.149	156.407	50.868	107.882	gi|157108240|ref|XP_001650140.1|AAEL004969-PA [Aedes aegypti]		GO:0006869,GO:0006355,GO:0005319,GO:0043565,GO:0003700
Eyestalk	Crab-15438	3.1927	4.08376e-20	29.411	16.573	27.652	215.253	279.617	160.866	sp|P17668|NEU3_CATCO	VT 1	GO:0005179,GO:0005185
	Crab-1877	2.6237	8.29865e-17	290.55	288.793	344.09	2303.05	2231.7	1343.11	sp|Q27225|MIH_CARMA	MIH	GO:0005184
	Crab-25288	2.54796	1.17907e-13	12.886	19.087	17.316	87.524	126.596	71.119	sp|P86442|NPF_LOCMI	NPF	GO:0005179,GO:0007218
	Crab-6684	2.66776	2.1096e-12	308.713	246.387	364.093	2356.7	1632.45	1157.53	sp|P14944|CHH_CARMA	CHH	GO:0005184
	Crab-TR45325|c1_g1	2.00598	7.56468e-08	53.667	105.886	101.696	328.967	431.177	279.332	sp|P85828|PROH3_APIME		GO:0016021,GO:0016020
	Crab-TR133041|c1_g2	2.71876	8.85557e-08	10.622	19.75	5.657	69.772	96.184	70.293	sp|O44314|ALLP_HELAM	Helicostatins	GO:0005184
	Crab-635	2.64875	4.58059e-07	41.624	9.955	50.033	219.054	252.199	146.416	sp|Q27441|NPY_APLCA	NPY	GO:0007218
Note: NM1-NM3 indicated three normal sexual mature E.sinensis dinvividuals. PM1-PM3 indicated three precocious sexual mature E.sinensis individuals
