# Supplementary material for: Tissue expression profiles unveil the gene interaction of hepatopancreas, eyestalk, and ovary in the precocious female Chinese mitten crab, Eriocheir sinensis
Source: BMC Genet. 2019 Jan 25;20:12. doi: 10.1186/s12863-019-0716-1 (PMC6347758; doi:10.1186/s12863-019-0716-1)
Supplement: Supplementary file 4 — Table S4. DEGs related to neuropeptide hormone activity and lipid transport identified in this study. (XLSX 12 kb) [file 12863_2019_716_MOESM4_ESM.xlsx]

## Sheet: Sheet1
Table S4. DEGs related to neuropeptide hormone activity and lipid transport identified in this study
Gene id	GO	Annotation	Gene symbol	P1	P2	PM	NM	DEG	Tissue
Crab-1877	neuropeptide hormone activity	sp|Q27225|MIH	MIH	1249.62	937.34	1959.29	307.811	Yes	Eyestalk
Crab-4937	neuropeptide hormone activity	sp|Q86YW7|GPHB5	GPHB5	9.63	6.681	17.4757	4.41367	Yes
Crab-6145	neuropeptide hormone activity	sp|P10776|NPAB	NPAB	271.868	489.875	210.89	144.384	No
Crab-6684	neuropeptide hormone activity	sp|P14944|CHH	CHH	933.765	703.654	1715.56	306.398	Yes
Crab-15438	neuropeptide hormone activity	sp|P17668|NEU3	VT 1	133.405	104.305	218.579	24.5453	Yes
Crab-25288	neuropeptide hormone activity	sp|P86442|NPF	NPF	43.2907	26.1823	95.0797	16.4297	Yes
Crab-27761	neuropeptide hormone activity	sp|Q23757|RPCH	RPCH	490.289	337.795	870.527	158.969	Yes
Crab-43918	neuropeptide hormone activity	sp|P14944|CHH	CHH	7.36967	54.009	3.20167	22.6237	No
Crab-52971	neuropeptide hormone activity	sp|Q9NL83|ORCKA	ORCKA	193.016	177.31	441.774	105.275	Yes
Crab-61764	neuropeptide hormone activity	sp|Q23755|PDH1	PDH1	421.03	298.036	512.106	102.579	Yes
Crab-TR133041|c1_g2	neuropeptide hormone activity	sp|O44314|ALLP	Helicostatins	29.538	19.2287	78.7497	12.0097	Yes
Crab-TR52759|c0_g1	neuropeptide hormone activity	sp|Q75UG5|CCAP	CCAP	20.2827	13.994	49.6253	7.82633	Yes
Crab-14911	neuropeptide hormone activity	sp|O54799|NMBR	NMBR	0.528333	0.212	0.460333	0.221	No
Crab-44809	neuropeptide hormone activity	gi|549130038|dbj|BAO00967.1|	Neuropeptide like precursor 3-like	938.5	493.676	29.6207	22.5877	Yes
Crab-TR45325|c1_g1	neuropeptide hormone activity	sp|Q27441|NPY	NPY	157.99	159.637	346.492	87.083	Yes
Crab-24539	lipid transport	sp|Q14973|NTCP	SLC10A1	14.065	6.439	16.7377	3.40867	Yes	Hepatopancreas
Crab-31861	lipid transport	sp|Q9U943|APLP	Apolipophorin	29.4207	17.095	16.2693	7.785	Yes
Crab-38472	lipid transport	sp|P61917|NPC2	NPC2	16.9937	27.235	232.471	49.5187	Yes
Crab-48014	lipid transport	sp|Q9U943|APLP	Apolipophorin	8.57333	5.19433	1.24667	0.159667	Yes
Crab-48022	lipid transport	sp|Q9U943|APLP	Apolipophorin	12.7673	9.88633	2.68367	0.222	Yes
Crab-57225	lipid transport	sp|Q6RG02|VIT	VG1	0.243333	0.358	20827.9	9544.53	Yes
Crab-60895	lipid transport	sp|Q99087|LDLR1	LDLR-A	42.591	32.7257	9.67767	9.92433	Yes
Crab-71563	lipid transport	sp|P09131|P3	SLC10A3	0.0253333	0	0	0	No
Crab-72827	lipid transport	sp|Q28727|NTCP2	SLC10A2	102.419	139.082	200.152	50.5293	Yes
Crab-TR116406|c1_g1	lipid transport	sp|Q9U943|APLP	Apolipophorin	11.258	4.637	3.855	2.59633	Yes
Crab-TR37265|c0_g2	lipid transport	sp|Q3KNW5|SOAT	SLC10A6	21.359	26.3837	21.5523	8.97333	Yes
Crab-11066	lipid transport	sp|Q6RG02|VIT	VG2	0	0	260.203	65.7617	Yes
Note: P1, P2, PM indicated precocious E.sinensis in major growht stage I, major growth stage II, and sexual mature stage, respectively. NM indicated normal E.sinensis in seuxual mature stage.
